# Supplementary material for: Immunotherapy for Upper Tract Urothelial Carcinomas: A 2026 Update
Source: Cancers (Basel). 2026 May 19;18(10):1643. doi: 10.3390/cancers18101643 (PMC13204836; doi:10.3390/cancers18101643)
Supplement: Supplementary file 1 [file cancers-18-01643-s001.zip]

Archive with 1 entries (1 files):
- cancers-4308480-supplementary.pdf
